# Supplementary material for: Genome-Wide Identification and Expression Analysis of Cytokinin Response Regulator (RR) Genes in the Woody Plant Jatropha curcas and Functional Analysis of JcRR12 in Arabidopsis
Source: Int J Mol Sci. 2022 Sep 27;23(19):11388. doi: 10.3390/ijms231911388 (PMC9570446; doi:10.3390/ijms231911388)
Supplement: Supplementary file 1 [file ijms-23-11388-s001.zip]

Archive with 10 entries (10 files):
- Figure S1. Sequence logos of the motifs in RR proteins.tif
- Table S1. Primers used in this study..xlsx
- Table S2. The detailed information of the motifs in JcRR proteins.XLSX
- Table S3. The detailed information of the RR gene duplication pairs.XLSX
- Table S4. The source information of  JcRR gene expression.xlsx
- Table S5. JcRR gene expression data under different reatments.xlsx
- Text S1. Predicted amino acid sequences for the 14 Jatropha curcas response regulators (RRs).pdf
- Text S2. Predicted amino acid sequences for the 21 Arabidopsis response regulators (RRs).pdf
- Text S3. Predicted amino acid sequences for the 22 Populus response regulators (RRs).pdf
- Text S4. Predicted amino acid sequences for the 22 rice response regulators (RRs).pdf
