# Supplementary material for: Genome-Wide Identification and Expression Analysis of Cytokinin Response Regulator (RR) Genes in the Woody Plant Jatropha curcas and Functional Analysis of JcRR12 in Arabidopsis
Source: Int J Mol Sci. 2022 Sep 27;23(19):11388. doi: 10.3390/ijms231911388 (PMC9570446; doi:10.3390/ijms231911388)
Supplement: Supplementary file 1 [file ijms-23-11388-s001.zip › Table S1. Primers used in this study..xlsx]

## Sheet: Sheet1
Supplementary Table S1. Primers used in this study
Primer name	Sequences (5'-3')	Amplicon length	Application
JcRR1-qPCR-F	CACACTAAAGAAGCCGCGTG	138 bp	qRT-PCR
JcRR1-qPCR-R	TCTCTAGTGAGCCCAGGGAC
JcRR4-qPCR-F	GTCGCCTTTACCACCGGTAT	99 bp
JcRR4-qPCR-R	TCGGAACAGTTGCTGCTCAT
JcRR7-qPCR-F	TGAGGAGGTTGGCGTCTCTA	145 bp
JcRR7-qPCR-R	CCCGCTCTCAACAGCAGTAA
JcRR8-qPCR-F	CATGCCTGGGATGAGTGGTT	129 bp
JcRR8-qPCR-R	GCTCCTCCTTCCAAGCACAT
JcRR9a-qPCR-F	ATGTCCACAGCAACGGAGTC	132 bp
JcRR9a-qPCR-R	AGCTTTACTACCAGAATCAACCGT
JcRR9b-qPCR-F	ATGCTTGGAAGAAGGAGCTGA	143 bp
JcRR9b-qPCR-R	AGTGGATTTCGTCCATGCCC
JcRR11a-qPCR-F	TTATCCACAGCCAGCTCACC	111 bp
JcRR11a-qPCR-R	CTGGTGTTGTGCCTGCATTC
JcRR11b-qPCR-F	CTTCACCGGACATCCTGCAT	132 bp
JcRR11b-qPCR-R	CCACCCCGTCATCTTTCCAA
JcRR11L-qPCR-F	TGGTCCGCAGATCTTCATCG	130 bp
JcRR11L-qPCR-R	AGTGGGTTGCGACATGTTCT
JcRR12-qPCR-F	GAGCTTGTGGGGCTTGAGAT	131 bp
JcRR12-qPCR-R	AACTCCTCCATGCGAACAGG
JcRR14-qPCR-F	CCCCCTTCTGGTCTTGTTGT	145 bp
JcRR14-qPCR-R	TGGATGCCTCAAACAGGGAC
JcRR16-qPCR-F	ACCACAGCAGAAAATGGGCT	136 bp
JcRR16-qPCR-R	CATAGCCTGTCATTCCTGGCA
JcRR18-qPCR-F	TCCTTGGACCCAAAAATGAGGT	127 bp
JcRR18-qPCR-R	GCTCCCGTTTGATCATCGCA
JcRR21-qPCR-F	TTCAAACTTGCCATGGCTGC	148 bp
JcRR21-qPCR-R	TTGCCCCTTCAGCTATCGAC
JcActin-qPCR-F	CTCCTCTCAACCCCAAAGCCAA	147 bp
JcActin-qPCR-R	CACCAGAATCCAGCACGATACCA
JcGAPDH-qPCR-F	TGAAGGACTGGAGAGGTGGAAGAGC	140 bp
JcGAPDH-qPCR-R	ATCAACAGTTGGAACACGGAAAGCC
JcEF1a-qPCR-F	AAGATGATTCCCACCAAGCCCA	72 bp
JcEF1a-qPCR-R	CACAGCAAAACGACCCAGAGGA
JcRR12-OE-F	GTCTAGAATGACTGTGGAGCAAGGAATTGG	2073 bp	construction of overexpressing plasmid
JcRR12-OE-R	TAGTCGACGCTTTAGATGCACGTCCTAAGAGA
M13-sequencing-F	ACTGGCCGTCGTTTTAC	2174 bp
M13-sequencing-R	CAGGAAACAGCTATGAC
pOCA30-identify-F	CAGTCTCTCTACAAATCTATCTCTCT	2140 bp	identification of transgetic Arabidopsis
JcRR12-OE-R	TAGTCGACGCTTTAGATGCACGTCCTAAGAGA
AtActin2-qPCR-F	CTCCTTTGTTGCTGTTGACTAC	248 bp
AtActin2-qPCR-R	GCACAATGTTACCGTACAGATC
