# Supplementary material for: Genome-Wide Identification and Expression Analysis of Cytokinin Response Regulator (RR) Genes in the Woody Plant Jatropha curcas and Functional Analysis of JcRR12 in Arabidopsis
Source: Int J Mol Sci. 2022 Sep 27;23(19):11388. doi: 10.3390/ijms231911388 (PMC9570446; doi:10.3390/ijms231911388)
Supplement: Supplementary file 1 [file ijms-23-11388-s001.zip › Table S2. The detailed information of the motifs in JcRR proteins.XLSX]

## Sheet: Sheet1
Table S2. The detailed information of the motifs in JcRR proteins.
Motif ID	Length (aa)	NO. of sites	E-value	Multilevel Consensus Sequence
1	50	14	2.6e-252	[ELFWV][MKRYI][DENS][LIVQ][PF][VF][IVA][MIVL][ML]S[SAV][EDNH][NGSRD][YGEDSR][PTKRMLIA][STNKE][RVLKA][VIL][MIDYTGRA][HEG]GA[ECVTSG][DEMF][YF][LIFM][LVIQ]KP[VIL][RQKF][LMIFE][SEKD][DEQA][LVM][KRN][NKRY][LIV][WKTRQ][QPDF][HYFD][VLMIA][MLVIFYT][RKNLA][KRTGSC][KERL]
2	50	8	8.9e-206	R[VI][VL]W[ST][VPA][ED]LH[QRM][KQ]F[VT][AKSQ]A[VI][NSC][QE][LI]G[ILFD][DK]K[AVI][VGR]P[KQ][KRP]IL[DE][LI]M[NKD]V[PE][GWNKC]LT[RQ][ER][NSQH]VA[ST]HL[QR][KV][YE]
3	50	13	2e-230	[AQSYRK][FTQLGDC][PEDSQ][AQIVSPE][GQEKH][LFMVP][RH]VL[AV]V[DH][DA][DSN][PLTFA][ITVL][DCW][RLV][KMLI][LIV][LIV][ES][RKTQN][LM]L[KRN][KITRNG][CS][SQLY][YC][QKHERND]VT[TAVKC][VCTA][DGNETS][SQLRN][AG][RSVTNLRIE][RKDVTQSE]AL[NEQS][LYFM]L[RG][LEA][NRPLG][KEDRG][DNEG]
4	21	13	2.2e-136	[YVF][DN][LIV][VI][IML][ST]D[VY][CNHS]MP[DG]M[DTS]G[YF][KED]LL[EKR][KHLVRQ]
5	47	3	8.7e-19	R[LV]Y[LF][SN]RLQKEN[DY]L[KR]TS[VI]G[GV]I[KM][HD]SDS[PCA][LW][RK][DV]S[AT]GS[FS][GS]TQ[NK]S[IV]N[MKI]QQ[SG][DY][AG]
6	50	2	8e-16	RDIEILEGMESIPMG[VG]RNGSDQSDDGHFFCGEDFTSTKKRKDVENKHDDK
7	14	4	0.0013	RLYL[KR]R[LI]S[GTN][VA][AS][QSN][QH][QG]
8	20	2	0.0054	[YD]ASN[YN]S[YN]GFPGQP[RC]FKYN[YF]P
9	20	6	0.0069	[NS][SRNKH]K[RK][KR][DAKG][MQD][EDSN]E[DSIG][EIH][SDEA][PDE][EDP][RGE][RDTE][RED][TPN][RSKIG][YTNMH]
10	25	3	0.17	[KR]Q[EQ]Q[NGD][SKE][VT][TMG][PLF][TMA][ED][GN]EF[GD]F[DG][AG]Y[SP][LM][RGD][TSN][CI][IP]
