# Supplementary material for: Genome-Wide Identification and Expression Analysis of Cytokinin Response Regulator (RR) Genes in the Woody Plant Jatropha curcas and Functional Analysis of JcRR12 in Arabidopsis
Source: Int J Mol Sci. 2022 Sep 27;23(19):11388. doi: 10.3390/ijms231911388 (PMC9570446; doi:10.3390/ijms231911388)
Supplement: Supplementary file 1 [file ijms-23-11388-s001.zip › Table S3. The detailed information of the RR gene duplication pairs.XLSX]

## Sheet: Sheet1
Table S3. The detailed information of the JcRR gene duplication pairs.
S3.1 Statistics of duplicated JcRR gene pairs
Species	Segmental duplications		Tandem duplications		total		Ka/Ks>1	%	Ka/Ks<1	%
	counts	%	counts	%
Jatropha curcas	3	60	2	40	5		0	0	5	100
S3.2 Information of segmentally duplicated RR gene pairs.
Gene ID	Gene name	Chromosome	Locations		Gene ID	Gene name	Chromosome	Locations		Percent Similarity(%)	Ks	Ka	Ka/Ks
110009224	JcRR9b	1	34551594	34552891	105634414	JcRR9a	2	1824361	1827108	53.13	0.191248	1.90154	0.100575
105640448	JcRR7	10	5631712	5633324	105649825	JcRR4	5	24257767	24261630	51.31	0.288172	2.61715	0.110109
105637574	JcRR12	8	753834	759397	105633481	JcRR18	8	6195819	6201786	51.97	0.364038	1.80747	0.201408
S3.3 Information of tandemly duplicated JcRR gene pairs.
Gene ID	Gene name	Chromosome	Locations		Gene ID	Gene name	Chromosome	Locations		Percent Similarity	Ks	Ka	Ka/Ks
105644735	JcRR11a	3	1203348	1207147	105644734	JcRR11L	3	1212537	1214387	46.89	0.199648	0.318157	0.627514
105644734	JcRR11L	3	1212537	1214387	105644733	JcRR11b	3	1215842	1222001	38.85	0.516277	0.632374	0.81641
