# Supplementary material for: Genome-Wide Identification and Expression Analysis of Cytokinin Response Regulator (RR) Genes in the Woody Plant Jatropha curcas and Functional Analysis of JcRR12 in Arabidopsis
Source: Int J Mol Sci. 2022 Sep 27;23(19):11388. doi: 10.3390/ijms231911388 (PMC9570446; doi:10.3390/ijms231911388)
Supplement: Supplementary file 1 [file ijms-23-11388-s001.zip › Table S4. The source information of JcRR gene expression.xlsx]

## Sheet: Sheet1
Table S4. The source information of JcRR gene expression
Name	Treatment	Run	Experiment	Tissue	URL
Mock	Mock-1	SRR1596308	SRX719539	stem	https://ncbi.nlm.nih.gov/Traces/study/?acc=SRP048608
	Mock-2	SRR1596307	SRX719540	stem
	Mock-3	SRR1596309	SRX719541	stem
GA	GA3-1	SRR1596310	SRX719542	stem
	GA3-2	SRR1596311	SRX719543	stem
	GA3-3	SRR1596312	SRX719544	stem
BA	BA-1	SRR1596313	SRX719545	stem
	BA-2	SRR1596314	SRX719546	stem
	BA-3	SRR1596315	SRX719547	stem
Shoot apex	D1SA (unreleased data)	-	-	shoot apex	-
	D2SA (unreleased data)	-	-	shoot apex
	D3SA (unreleased data)	-	-	shoot apex
Young leaf	D1YL (unreleased data)	-	-	leaf
	D1YL (unreleased data)	-	-	leaf
	D1YL (unreleased data)	-	-	leaf
Flowers	-	SRR2039597	SRX1037655	mixed flower buds	https://ncbi.nlm.nih.gov/Traces/study/?acc=SRP058680
Seed	-	SRR1639661	SRX750581	seed	https://ncbi.nlm.nih.gov/Traces/study/?acc=SRP049486
Seed (14 DAP)	Seed (14 days after pollination)	SRR1712654	SRX809778	seed	https://ncbi.nlm.nih.gov/Traces/study/?acc=SRP051135
Seed (19 DAP)	Seed (19 days after pollination)	SRR1712657	SRX809781	seed
Seed (25 DAP)	Seed (25 days after pollination)	SRR1712659	SRX809783	seed
Seed (29 DAP)	Seed (29 days after pollination)	SRR1712661	SRX809785	seed
Seed (35 DAP)	Seed (35 days after pollination)	SRR1712663	SRX809786	seed
Seed (41 DAP)	Seed (41 days after pollination)	SRR1712665	SRX809787	seed
Seed (45 DAP)	Seed (45 days after pollination)	SRR1712666	SRX809788	seed
Control_Leaf_1d	Sample 1	SRR1542241	SRX673680	leaf	https://ncbi.nlm.nih.gov/Traces/study/?acc=SRP045388
	Sample 2	SRR1542253	SRX673692	leaf
Drought_Leaf_1d	Sample 1	SRR1542247	SRX673686	leaf
	Sample 2	SRR1542259	SRX673698	leaf
Control_Leaf_4d	Sample 1	SRR1542242	SRX673681	leaf
	Sample 2	SRR1542254	SRX673693	leaf
Drought_Leaf_4d	Sample 1	SRR1542248	SRX673687	leaf
	Sample 2	SRR1542260	SRX673699	leaf
Control_Leaf_7d	Sample 1	SRR1542243	SRX673682	leaf
	Sample 2	SRR1542255	SRX673694	leaf
Drought_Leaf_7d	Sample 1	SRR1542249	SRX673688	leaf
	Sample 2	SRR1542261	SRX673700	leaf
Control_Root_1d	Sample 2	SRR1542250	SRX673689	root
Drought_Root_1d	Sample 1	SRR1542244	SRX673683	root
	Sample 2	SRR1542256	SRX673695	root
Control_Root_4d	Sample 1	SRR1542239	SRX673678	root
	Sample 2	SRR1542251	SRX673690	root
Drought_Root_4d	Sample 1	SRR1542245	SRX673684	root
	Sample 2	SRR1542257	SRX673696	root
Control_Root_7d	Sample 1	SRR1542240	SRX673679	root
	Sample 2	SRR1542252	SRX673691	root
Drought_Root_7d	Sample 1	SRR1542246	SRX673685	root
	Sample 2	SRR1542258	SRX673697	root
Control_2h_leaf	Control 2 hour leaf 1	SRR1251568	SRX521121	leaf	https://ncbi.nlm.nih.gov/Traces/study/?acc=SRP041268
	Control 2 hour leaf 2	SRR1251963	SRX521191	leaf
Control_2d_leaf	Control 2 day leaf 1	SRR1251570	SRX521123	leaf
	Control 2 day leaf 2	SRR1251965	SRX521193	leaf
Control_7d_leaf	Control 7 day leaf 1	SRR1251572	SRX521125	leaf
	Control 7 day leaf 2	SRR1251967	SRX521195	leaf
Control_2h_root	Control 2 hour root 1	SRR1251567	SRX521078	root
	Control 2 hour root 2	SRR1251964	SRX521192	root
Control_2d_root	Control 2 day root 1	SRR1251569	SRX521122	root
	Control 2 day root 2	SRR1251966	SRX521194	root
Control_7d_root	Control 7 day root 1	SRR1251571	SRX521124	root
	Control 7 day root 2	SRR1251968	SRX521196	root
Salt_2h_leaf	Salt 2 hour leaf 1	SRR1251958	SRX521186	leaf
	Salt 2 hour leaf 2	SRR1251969	SRX521197	leaf
Salt_2d_leaf	Salt 2 day leaf 1	SRR1251960	SRX521288	leaf
	Salt 2 day leaf 2	SRR1251971	SRX521199	leaf
Salt_7d_leaf	Salt 7 day leaf 1	SRR1251962	SRX521190	leaf
	Salt 7 day leaf 2	SRR1251973	SRX521201	leaf
Salt_2h_root	Salt 2 hour root 1	SRR1251957	SRX521185	root
	Salt 2 hour root 2	SRR1251970	SRX521198	root
Salt_2d_root	Salt 2 day root 1	SRR1251959	SRX521187	root
	Salt 2 day root 2	SRR1251972	SRX521200	root
Salt_7d_root	Salt 7 day root 1	SRR1251961	SRX521189	root
	Salt 7 day root 2	SRR1251972	SRX521200	root
Cold_Leaves	cold treatment	SRR653198	SRX220056	leaf	https://ncbi.nlm.nih.gov/Traces/study/?acc=SRP018233
