# Supplementary material for: Genome-Wide Identification and Expression Analysis of Cytokinin Response Regulator (RR) Genes in the Woody Plant Jatropha curcas and Functional Analysis of JcRR12 in Arabidopsis
Source: Int J Mol Sci. 2022 Sep 27;23(19):11388. doi: 10.3390/ijms231911388 (PMC9570446; doi:10.3390/ijms231911388)
Supplement: Supplementary file 1 [file ijms-23-11388-s001.zip › Table S5. JcRR gene expression data under different reatments.xlsx]

## Sheet: Sheet1
Table S5. JcRR gene expression data under different treatments.
S5.1 JcRR gene expression data under GA and BA treatments
Gene	Stem_Mock	Stem_GA	Stem_BA
JcRR9b	85.101	53.1898	145.348
JcRR18	297.603	260.011	272.867
JcRR14	1304.32	1327.97	1212.44
JcRR9a	698.816	626.791	1656.77
JcRR21	87.2162	108.446	103.2
JcRR12	80.6217	69.5359	49.8038
JcRR8	2.1856	1.18022	3.09937
JcRR7	208.622	193.138	247.001
JcRR1	0	0	0
JcRR11b	234.794	159.23	104.826
JcRR11L	18.3182	14.4608	11.5639
JcRR11a	0	1.25813	1.19137
JcRR16	22.3634	34.5082	53.6823
JcRR4	10.9528	9.14434	22.1387
S5.2 JcRR gene expression data of different tissues
Gene	Shoot apex	Young leaf	Flower buds	Seed
JcRR9b	64.883	6.46212	8.43371	4.60392
JcRR18	284.26	36.505	632.528	651.711
JcRR14	1238.38	1139.48	1091.42	945.851
JcRR9a	623.291	462.417	114.104	356.038
JcRR21	158.553	162.221	239.617	207.176
JcRR12	1.72206	10.6367	12.4025	0.511548
JcRR8	0	3.35383	1.98441	9.71938
JcRR7	271.131	318.113	244.082	401.565
JcRR1	1.15894	0	0	0
JcRR11b	105.678	125.714	138.908	70.5938
JcRR11L	4.43317	1.14875	0.496101	11.7656
JcRR11a	0	1.10338	0.9922	0
JcRR16	49.9649	86.7245	144.365	55.7587
JcRR4	3.73898	30.3674	11.4104	7.67322
S5.3 JcRR gene expression data of seeds at different developmental stage
Gene	Seed_14 DAP	Seed_19 DAP	Seed_25 DAP	Seed_29 DAP	Seed_35 DAP	Seed_41 DAP	Seed_45 DAP
JcRR9b	23.2755	7.65218	10.0953	5.07827	65.9471	4.23191	29.1812
JcRR18	612.922	691.248	747.055	776.978	488.784	275.074	29.1812
JcRR14	884.469	507.594	790.8	634.784	698.265	461.279	408.536
JcRR9a	1811.61	1415.65	901.848	472.282	546.974	224.291	62.5312
JcRR21	376.287	380.058	272.574	258.992	275.427	207.363	145.906
JcRR12	0	0	0	0	0	0	4.16875
JcRR8	166.808	163.246	168.255	40.6262	19.3962	38.0872	20.8437
JcRR7	162.928	415.768	265.844	162.505	508.183	300.465	1375.69
JcRR1	0	0	0	0	0	0	0
JcRR11b	116.377	99.4784	161.526	81.2524	104.74	330.089	516.923
JcRR11L	7.7585	7.65218	47.1116	0	0	0	0
JcRR11a	0	0	0	0	0	0	0
JcRR16	283.185	155.594	84.1277	208.21	15.517	67.7105	104.219
JcRR4	3.87924	2.55072	0	10.1566	3.87923	0	0
S5.4 JcRR gene expression data under drought stress
Gene	Control_Leaf_1d	Drought_Leaf_1d	Control_Leaf_4d	Drought_Leaf_4d	Control_Leaf_7d	Drought_Leaf_7d	Control_Root_1d	Drought_Root_1d	Control_Root_4d	Drought_Root_4d	Control_Root_7d	Drought_Root_7d
JcRR9b	72.2589	65.9026	55.3274	18.5868	63.3049	69.4564	309.115	518.607	491.766	278.509	490.514	162.703
JcRR18	85.8275	64.9501	70.7023	105.707	83.1522	175.745	354.432	420.901	335.3	360.466	337.265	349.543
JcRR14	749.154	621.579	674.629	715.195	489.634	738.217	772.74	810.191	936.09	883.181	812.524	841.34
JcRR9a	2393.68	2237.07	2073.84	2034.23	2659.12	1783.31	3652.09	4560.14	3501.44	3430.26	4555.47	3195.61
JcRR21	168.737	168.032	183.506	195.845	168.933	200.071	154.661	109.676	100.439	198.256	196.412	121.547
JcRR12	0	0	4.297	1.98089	8.81526	18.5862	113.784	76.5275	79.18	44.8501	116.137	57.5414
JcRR8	38.0922	41.4844	36.6615	53.8355	32.8381	89.1796	57.823	60.1579	32.1317	51.133	70.1145	71.0587
JcRR7	239.921	263.8	208.618	247.605	146.818	330.289	509.094	249.738	267.784	251.631	294.918	264.532
JcRR1	0	0	0	0	0	0	0	0	0	0	0	0
JcRR11b	267.62	137.671	107.364	278.26	153.262	662.567	177.585	169.22	193.014	133.748	197.877	492.279
JcRR11L	0	1.98087	3.96177	1.98089	0	1.53464	18.925	12.4818	10.029	3.86135	7.63836	1.53464
JcRR11a	253.575	487.412	548.797	209.823	701.974	52.2347	13.6301	9.51478	5.8801	10.9073	7.37414	9.08384
JcRR16	348.048	273.324	366.615	218.617	363.231	114.188	73.3284	73.8674	65.0542	63.9179	70.5708	34.7233
JcRR4	8.2149	13.2948	42.97	10.256	11.032	15.7443	7.14257	8.38939	13.0735	15.0739	7.63836	15.889
S5.5 JcRR gene expression data under salt and cold stress
Gene	Control_Leaf_2h	Salt_Leaf_2h	Control_Leaf_2d	Salt_Leaf_2d	Control_Leaf_7d	Salt_Leaf_7d	Control_Root_2h	Salt_Root_2h	Control_Root_2d	Salt_Root_2d	Control_Root_7d	Salt_Root_7d	Cold_Leaves
JcRR9b	50.2617	67.6513	72.2769	64.3136	63.3049	92.4578	324.706	405.274	328.178	366.356	490.514	302.06	1.64782
JcRR18	28.5816	57.5407	77.8644	46.2009	83.1522	55.8658	323.217	320.032	294.992	302.183	337.265	413.772	37.8998
JcRR14	653.471	475.113	575.322	663.873	489.634	731.051	705.064	586.074	772.881	973.856	812.524	819.25	598.158
JcRR9a	1391.84	3882.88	2649.41	1610.46	2659.12	2049.03	3747.92	4516.49	3538.28	4341.23	4555.47	2318.62	644.296
JcRR21	233.927	182.067	155.576	184.278	168.933	191.457	120.831	119.205	187.155	207.315	196.412	114.84	109.58
JcRR12	2.1485	8.17708	0	0	8.81526	3.61963	102.971	114.686	66.7786	188.853	116.137	157.877	4.11955
JcRR8	68.2311	45.8616	30.9322	29.9255	32.8381	37.9305	52.2925	73.5665	80.2879	83.4293	70.1145	46.8529	0
JcRR7	214.981	220.877	218.405	220.767	146.818	264.245	446.949	446.998	297.67	371.7	294.918	422.498	168.901
JcRR1	0	0	0	0	0	0	0	0	0	0	0	0	0
JcRR11b	89.0001	102.182	80.1497	131.515	153.262	189.256	235.685	250.887	167.629	163.811	197.877	355.581	201.034
JcRR11L	2.1485	0	1.98089	0	0	0	9.8248	24.6718	10.7273	5.60907	7.63836	4.08967	1.64782
JcRR11a	310.49	769.773	555.005	753.387	701.974	331.913	10.6316	2.80681	1.41064	6.97819	7.37414	10.6771	96.3977
JcRR16	437.709	319.873	385.713	322.355	363.231	168.097	71.7319	126.025	96.0605	39.2634	70.5708	69.3323	225.751
JcRR4	1.69276	8.43065	4.77445	6.3001	11.032	5.9008	8.95912	4.30846	12.3611	10.379	7.63836	24.1812	24.7173
